# Supplementary material for: Adjuvanted Recombinant Hemagglutinin Vaccine Provides Durable and Broad-Spectrum Immunogenicity in Mice
Source: Vaccines (Basel). 2025 Nov 14;13(11):1162. doi: 10.3390/vaccines13111162 (PMC12656808; doi:10.3390/vaccines13111162)
Supplement: Supplementary file 1 [file vaccines-13-01162-s001.zip]

Archive with 1 entries (1 files):
- vaccines-3930062-supplementary.pdf
